# Supplementary material for: Occupational Risk of Low-Level Blast Exposure and TBI-Related Medical Diagnoses: A Population-Based Epidemiological Investigation (2005–2015)
Source: Int J Environ Res Public Health. 2021 Dec 8;18(24):12925. doi: 10.3390/ijerph182412925 (PMC8700773; doi:10.3390/ijerph182412925)
Supplement: Supplementary file 1 [file ijerph-18-12925-s001.zip]

Archive with 1 entries (1 files):
- ijerph-1456852-supplementary.pdf
